# Supplementary material for: Modelling TDP-43 proteinopathy in Drosophila uncovers shared and neuron-specific targets across ALS and FTD relevant circuits
Source: Acta Neuropathol Commun. 2023 Oct 20;11:168. doi: 10.1186/s40478-023-01656-0 (PMC10588218; doi:10.1186/s40478-023-01656-0)
Supplement: Supplementary file 2 — Additional file 2: Table S1E Nucleus to whole cell TDP-43 YFP ratios summarized in Figure 1e. Table S1F Summary statistics for cell number data presented in Figure 1f. Table S2A Summary statistics for mCD8RFP intensity presented in Figure 2a. Table S2B Summary statistics for YFP particle size values presented in Figure 2b. Table S3 Summary statistics for y-maze data presented in Figure 3. Table S4A Summary statistics for night sleep presented in Figure 4a. Table S4B Summary statistics for sleep bout length presented in Figure 4b. Table S4C Summary statistics for sleep bout number presented in Figure 4c. Table S6A Wild-type TDP-43 GOterms from differential gene expression presented in Figure 6. Table S6B Mutant TDP-43 GOterms from differential gene expression presented in Figure 6. Table S7CD Y-maze summary statistics for data presented in Figures 7c and 7d. Table S8 mRNAs enriched in nuclei with TDP-43 associated cryptic exons. Table S9 Summary of phenotypes observed in wild-type and mutant fly models. [file 40478_2023_1656_MOESM2_ESM.xlsx]

## Sheet: Table_S1E_NucCellRatio
Genotype	Brain_ID	Sex	Age	N cells	Mean	SD	SEM
TDPWT	21060204_01	na	L3	26	0.985	0.036	0.00706018
TDPWT	21060204_02	na	L3	26	0.993	0.065	0.0127475
TDPWT	21060204_03	na	L3	25	1.012	0.038	0.0076
TDPWT	21060204_f02	f	1d	25	0.893	0.087	0.0174
TDPWT	21060204_f03	f	1d	26	0.927	0.108	0.0211805
TDPWT	21060204_f04	f	1d	25	0.888	0.117	0.0234
TDPWT	21060204_m03	m	1d	25	0.849	0.129	0.0258
TDPG298S	21060205_02	na	L3	25	0.968	0.065	0.013
TDPG298S	21060205_03	na	L3	24	0.965	0.061	0.0124516
TDPG298S	21060205_04	na	L3	26	0.987	0.046	0.00902134
TDPG298S	21060205_f01	f	1d	25	0.883	0.152	0.0304
TDPG298S	21060205_f02	f	1d	25	0.894	0.128	0.0256
TDPG298S	21060205_f03	f	1d	25	0.873	0.107	0.0214
TDPG298S	21060205_f04	f	1d	25	0.928	0.261	0.0522
TDPWT	21101505_f01	f	50d	25	0.939	0.072	0.0144
TDPWT	21101505_f02	f	50d	25	0.933	0.082	0.0164
TDPWT	21102202_m01	m	50d	25	0.904	0.113	0.0226
TDPWT	21102202_m02	m	50d	25	0.93	0.107	0.0214
TDPWT	21102202_m03	m	50d	25	0.934	0.198	0.0396
TDPWT	21102202_m04	m	50d	25	0.927	0.096	0.0192
TDPWT	21102202_m05	m	50d	25	0.92	0.106	0.0212
TDPG298S	21102203_f01	f	50d	25	0.976	0.057	0.0114
TDPG298S	21102203_f02	f	50d	25	0.948	0.096	0.0192
TDPG298S	21102203_m01	m	50d	25	0.922	0.097	0.0194
TDPG298S	21102203_m02	m	50d	25	0.975	0.091	0.0182
TDPG298S	21102203_m03	m	50d	25	0.941	0.073	0.0146
TDPG298S	21102203_m04	m	50d	25	0.937	0.089	0.0178
TDPWT	21123002_01	na	L3	25	0.978	0.112	0.0224
TDPWT	21123002_02	na	L3	25	0.942	0.077	0.0154
TDPWT	21123002_03	na	L3	25	0.945	0.052	0.0104
TDPWT	21123002_04	na	L3	25	0.988	0.064	0.0128
TDPWT	21123002_f07	f	1d	25	0.885	0.152	0.0304
TDPWT	21123002_f08	f	1d	25	0.892	0.124	0.0248
TDPWT	21123002_m04	m	1d	25	0.864	0.136	0.0272
TDPG298S	21123003_01	na	L3	25	0.972	0.048	0.0096
TDPG298S	21123003_02	na	L3	25	0.96	0.048	0.0096
TDPG298S	21123003_03	na	L3	25	0.954	0.048	0.0096
TDPG298S	21123003_04	na	L3	25	0.958	0.04	0.008
TDPG298S	21123003_f06	f	1d	25	0.888	0.155	0.031
TDPG298S	21123003_f09	f	1d	25	0.916	0.158	0.0316
TDPG298S	21123003_m01	m	1d	25	0.958	0.102	0.0204

## Sheet: Table_S1F_CellNumber
Genotype	Age	N	Mean	SD	SEM
TDPG298S	01d	4	1096.5	109.656	54.8278
TDPWT	01d	4	1088.5	80.8682	40.4341
YFP	01d	3	991	21.7025	12.53
TDPG298S	50d	5	473.2	177.314	79.2972
TDPWT	50d	4	445.25	192.837	96.4187
YFP	50d	2	1206	212.132	150
TDPG298S	L3	4	49.75	2.98608	1.49304
TDPWT	L3	4	54.25	5.67891	2.83945

## Sheet: Table_S2A_mCD8RFP_Intensity
Genotype	Lobe	Age	N brains	Normalized mean	SD	SEM
mCD8 RFP	gamma	1d	7	1.00426	0.259488	0.0980771
mCD8 RFP	gamma	30d	14	1.10913	0.781455	0.208853
mCD8 RFP	gamma	60d	10	0.8611	0.561917	0.177694
mCD8 RFP	alpha_beta	1d	7	1.00556	0.250007	0.0944937
mCD8 RFP	alpha_beta	30d	15	1.52202	1.05011	0.271137
mCD8 RFP	alpha_beta	60d	9	1.40491	1.02674	0.342247
TDPG298S	gamma	1d	9	1.0034	0.0924125	0.0308042
TDPG298S	gamma	30d	17	0.706485	0.320063	0.0776267
TDPG298S	gamma	60d	6	0.329265	0.0601846	0.0245702
TDPG298S	alpha_beta	1d	9	1.00362	0.277467	0.0924889
TDPG298S	alpha_beta	30d	17	1.77815	0.838876	0.203457
TDPG298S	alpha_beta	60d	6	1.3367	0.137572	0.0561637
TDPWT	gamma	1d	11	1.00637	0.121361	0.0365917
TDPWT	gamma	30d	16	0.872185	0.246215	0.0615537
TDPWT	gamma	60d	10	0.398988	0.31511	0.0996466
TDPWT	alpha_beta	1d	11	0.988967	0.431273	0.130034
TDPWT	alpha_beta	30d	15	1.3938	0.475761	0.122841
TDPWT	alpha_beta	60d	9	1.20892	0.985452	0.328484

## Sheet: Table_S2B_YFP_ParticleSize
Genotype	Lobe	Age	N brains	Normalized mean	SD	SEM
TDPG298S	alpha_beta	1d	7	1	0.136727	0.0516778
TDPG298S	alpha_beta	30d	15	1.19366	0.135345	0.0349461
TDPG298S	alpha_beta	60d	8	1.27334	0.1589	0.0561797
TDPG298S	gamma	1d	8	1	0.164928	0.058311
TDPG298S	gamma	30d	15	1.23768	0.226277	0.0584243
TDPG298S	gamma	60d	7	1.481	0.281105	0.106248
TDPWT	alpha_beta	1d	14	1	0.167661	0.0448094
TDPWT	alpha_beta	30d	14	1.08468	0.107413	0.0287073
TDPWT	alpha_beta	60d	15	1.07147	0.0867325	0.0223942
TDPWT	gamma	1d	14	1	0.105284	0.0281383
TDPWT	gamma	30d	14	1.19143	0.169093	0.0451919
TDPWT	gamma	60d	14	1.34843	0.173914	0.0464805
YFP	alpha_beta	1d	9	1	0.110633	0.0368776
YFP	alpha_beta	30d	9	1.15778	0.326564	0.108855
YFP	alpha_beta	60d	6	1.08108	0.193483	0.0789889
YFP	gamma	1d	8	1	0.351758	0.124365
YFP	gamma	30d	9	1.12621	0.226338	0.0754462
YFP	gamma	60d	6	1.0756	0.263879	0.107728

## Sheet: Table_S3_Ymaze
Genotype	Sex	Replicate	Dist moved mean	Dist moved SD	Dist moved SEM	Alternation mean	Altenation SD	N	Alternation SEM
OR;;YFP	f	210121	112.224	42.9416	11.0875	0.660399	0.121353	15	0.0313333
OR;TDPWT-YFP	f	210121	33.4669	50.8576	19.2224	0.673737	0.182858	7	0.0691137
OR;;YFP	f	210203	79.8435	51.123	9.03736	0.693801	0.131456	32	0.0232383
OR;TDPWT-YFP	f	210203	97.8622	73.4636	15.6625	0.587255	0.18709	22	0.0398878
OR;;YFP	f	210224	73.6528	54.9618	7.27986	0.617011	0.161905	57	0.0214448
OR;TDPWT-YFP	f	210224	124.395	65.2163	8.49043	0.589845	0.114212	59	0.0148691
OR;;YFP	m	210121	161.588	83.5105	14.3219	0.610441	0.0838225	34	0.0143754
OR;TDPWT-YFP	m	210121	149.799	94.3274	18.4991	0.593824	0.129858	26	0.0254672
OR;;YFP	m	210203	71.3459	55.9393	9.45546	0.613943	0.148874	35	0.0251642
OR;TDPWT-YFP	m	210203	136.377	74.2647	12.3774	0.558129	0.10825	36	0.0180416
OR;;YFP	m	210224	83.3016	69.8851	12.9773	0.58847	0.145089	29	0.0269423
OR;TDPWT-YFP	m	210224	152.354	62.6826	10.0372	0.559259	0.0949875	39	0.0152102

## Sheet: Table_S4A_DayNightSleep
age	Genotype	Sex	Light_status	n	mean	sd	sem
01d	w1118	f	Night	38	0.836	0.064	0.0103822
01d	w1118	m	Night	48	0.82	0.088	0.0127017
30d	w1118	f	Night	67	0.719	0.146	0.0178367
30d	w1118	m	Night	80	0.759	0.117	0.013081
60d	w1118	f	Night	34	0.333	0.202	0.0346427
60d	w1118	m	Night	36	0.601	0.167	0.0278333
01d	TDPWT	f	Night	45	0.892	0.046	0.00685728
01d	TDPWT	m	Night	45	0.831	0.109	0.0162488
30d	TDPWT	f	Night	81	0.864	0.1	0.0111111
30d	TDPWT	m	Night	74	0.884	0.052	0.00604488
60d	TDPWT	f	Night	42	0.52	0.124	0.0191336
60d	TDPWT	m	Night	38	0.852	0.087	0.0141133
01d	TDPG298S	f	Night	44	0.833	0.089	0.0134173
01d	TDPG298S	m	Night	47	0.821	0.101	0.0147324
30d	TDPG298S	f	Night	68	0.787	0.176	0.0213431
30d	TDPG298S	m	Night	61	0.848	0.066	0.00845043
60d	TDPG298S	f	Night	47	0.468	0.209	0.0304858
60d	TDPG298S	m	Night	40	0.787	0.108	0.0170763

## Sheet: Table_S4B_SleepBoutLength
age	Genotype	sex	Day_Night	n	mean	sd	sem
01d	w1118	f	Night	36	91.41	56.014	9.33567
30d	w1118	f	Night	67	49.273	42.987	5.2517
60d	w1118	f	Night	31	13.226	8.264	1.48426
01d	TDPWT	f	Night	41	111.141	63.845	9.97091
30d	TDPWT	f	Night	74	76.168	45.4	5.27764
60d	TDPWT	f	Night	41	15.696	6.007	0.938136
01d	TDPG298S	f	Night	41	71.315	44.838	7.00252
30d	TDPG298S	f	Night	60	80.701	77.662	10.0261
60d	TDPG298S	f	Night	42	15.213	9.514	1.46804
01d	w1118	m	Night	47	114.178	85.957	12.5381
30d	w1118	m	Night	69	48.439	26.273	3.1629
60d	w1118	m	Night	35	38.403	25.151	4.25129
01d	TDPWT	m	Night	39	67.84	56.047	8.9747
30d	TDPWT	m	Night	70	82.004	34.812	4.16083
60d	TDPWT	m	Night	32	59.259	26.782	4.73443
01d	TDPG298S	m	Night	42	60.503	41.954	6.47364
30d	TDPG298S	m	Night	57	68.633	35.2	4.66235
60d	TDPG298S	m	Night	39	53.549	28.419	4.55068

## Sheet: Table S4C_SleepBoutNum
age	Genotype	sex	Day_Night	n	mean	sd	sem
01d	TDPG298S	f	Day	43	21.26	4.134	0.630429
01d	TDPG298S	f	Night	44	12.311	6.979	1.05212
01d	TDPWT	f	Day	44	17.222	4.745	0.715336
01d	TDPWT	f	Night	45	7.909	4.315	0.643242
01d	w1118	f	Day	39	21.135	7.744	1.24003
01d	w1118	f	Night	38	9.211	4.535	0.735674
01d	TDPG298S	m	Day	47	16.973	5.833	0.85083
01d	TDPG298S	m	Night	47	14.094	7.933	1.15715
01d	TDPWT	m	Day	45	14.006	5.467	0.814972
01d	TDPWT	m	Night	45	13.283	8.341	1.2434
01d	w1118	m	Day	43	11.182	4.622	0.704848
01d	w1118	m	Night	48	8.922	5.132	0.74074
30d	TDPG298S	f	Day	65	9.097	5.702	0.707246
30d	TDPG298S	f	Night	69	12.773	7.507	0.903737
30d	TDPWT	f	Day	78	8.188	5.073	0.574404
30d	TDPWT	f	Night	83	11.229	6.613	0.725871
30d	w1118	f	Day	65	8.736	3.97	0.492418
30d	w1118	f	Night	72	15.87	6.738	0.794081
30d	TDPG298S	m	Day	66	17.995	8.962	1.10315
30d	TDPG298S	m	Night	66	10.545	4.278	0.526585
30d	TDPWT	m	Day	75	15.791	3.754	0.433475
30d	TDPWT	m	Night	72	8.593	3.144	0.370524
30d	w1118	m	Day	80	18.029	6.507	0.727505
30d	w1118	m	Night	79	12.021	5.492	0.617898
60d	TDPG298S	f	Day	43	17.318	11.743	1.79079
60d	TDPG298S	f	Night	47	21.454	6.41	0.934995
60d	TDPWT	f	Day	41	11.744	6.998	1.0929
60d	TDPWT	f	Night	44	23.205	4.981	0.750914
60d	w1118	f	Day	32	10.307	8.794	1.55457
60d	w1118	f	Night	34	17.721	8.375	1.4363
60d	TDPG298S	m	Day	41	23.854	6.271	0.979366
60d	TDPG298S	m	Night	40	12.442	4.868	0.769698
60d	TDPWT	m	Day	38	24.167	5.286	0.857502
60d	TDPWT	m	Night	38	11.009	5.158	0.836738
60d	w1118	m	Day	36	23.278	7.381	1.23017
60d	w1118	m	Night	36	14.528	5.483	0.913833

## Sheet: Table_S6A_WT_MBOnly_GO_Term
Annotation Cluster 1	Enrichment Score: 12.97912046975582\
Category	Term	Count	%	PValue	Genes	List Total	Pop Hits	Pop Total	Fold Enrichment	Bonferroni	Benjamini	FDR\
GOTERM_BP_DIRECT	GO:0006357~regulation of transcription from RNA polymerase II promoter	93	11.7128	1.2428e-18	FBGN0020307, FBGN0035481, FBGN0020309, FBGN0285879, FBGN0042696, FBGN0039602, FBGN0262636, FBGN0032493, FBGN0011474, FBGN0040670, FBGN0285917, FBGN0003129, FBGN0000576, FBGN0035849, FBGN0032979, FBGN0032816, FBGN0032817, FBGN0015919, FBGN0001185, FBGN0035721, FBGN0039329, FBGN0032730, FBGN0011758, FBGN0259789, FBGN0039411, FBGN0038047, FBGN0085432, FBGN0034240, FBGN0037555, FBGN0002609, FBGN00331…	583	656	10968	2.66709	1.96984e-15	1.9686e-15	1.910190038000154E-15\
GOTERM_MF_DIRECT	GO:0000978~RNA polymerase II core promoter proximal region sequence-specific DNA binding	57	7.17884	6.44959e-12	FBGN0020307, FBGN0037540, FBGN0035481, FBGN0020309, FBGN0042696, FBGN0032493, FBGN0003129, FBGN0000576, FBGN0035849, FBGN0032816, FBGN0032817, FBGN0015919, FBGN0001185, FBGN0039329, FBGN0259789, FBGN0038047, FBGN0085432, FBGN0034240, FBGN0002609, FBGN0030680, FBGN0005558, FBGN0267337, FBGN0265276, FBGN0005677, FBGN0004102, FBGN0263490, FBGN0086680, FBGN0039938, FBGN0036396, FBGN0261648, FBGN00374…	524	388	9753	2.73432	3.25061e-09	3.2506e-09	3.153851458854776E-9\
GOTERM_MF_DIRECT	GO:0000981~RNA polymerase II transcription factor activity, sequence-specific DNA binding	58	7.30479	1.44113e-10	FBGN0020307, FBGN0035481, FBGN0020309, FBGN0042696, FBGN0262636, FBGN0032493, FBGN0003129, FBGN0000576, FBGN0032979, FBGN0032816, FBGN0015919, FBGN0001185, FBGN0011758, FBGN0039411, FBGN0038047, FBGN0085432, FBGN0002609, FBGN0264744, FBGN0267978, FBGN0005558, FBGN0267337, FBGN0265276, FBGN0005677, FBGN0004102, FBGN0086680, FBGN0039938, FBGN0261648, FBGN0037445, FBGN0032197, FBGN0000439, FBGN02621…	524	431	9753	2.50471	7.2633e-08	3.63165e-08	3.523565670514422E-8\
\
Annotation Cluster 2	Enrichment Score: 3.2972120062682566\
Category	Term	Count	%	PValue	Genes	List Total	Pop Hits	Pop Total	Fold Enrichment	Bonferroni	Benjamini	FDR\
GOTERM_BP_DIRECT	GO:0098609~cell-cell adhesion	12	1.51134	2.08264e-05	FBGN0011592, FBGN0040388, FBGN0051774, FBGN0260799, FBGN0015609, FBGN0003285, FBGN0034005, FBGN0261574, FBGN0003391, FBGN0284247, FBGN0024836, FBGN0036715	583	46	10968	4.90775	0.0324713	0.00313417	0.003041174018135235\
GOTERM_BP_DIRECT	GO:0007156~homophilic cell adhesion via plasma membrane adhesion molecules	11	1.38539	9.67235e-05	FBGN0005775, FBGN0001085, FBGN0015609, FBGN0003285, FBGN0261574, FBGN0033159, FBGN0037107, FBGN0003391, FBGN0284247, FBGN0024836, FBGN0036715	583	45	10968	4.59874	0.14214	0.00901235	0.008744939189814076\
GOTERM_BP_DIRECT	GO:0044331~cell-cell adhesion mediated by cadherin	5	0.629723	0.0051261	FBGN0015609, FBGN0261574, FBGN0003391, FBGN0284247, FBGN0036715	583	14	10968	6.71894	0.99971	0.139999	0.13584456593141342\
GOTERM_BP_DIRECT	GO:0016339~calcium-dependent cell-cell adhesion via plasma membrane cell adhesion molecules	6	0.755668	0.0062693	FBGN0015609, FBGN0261574, FBGN0003391, FBGN0284247, FBGN0024836, FBGN0036715	583	23	10968	4.90775	0.999953	0.162796	0.15796572863965788\
\
Annotation Cluster 3	Enrichment Score: 2.964546667710808\
Category	Term	Count	%	PValue	Genes	List Total	Pop Hits	Pop Total	Fold Enrichment	Bonferroni	Benjamini	FDR\
GOTERM_BP_DIRECT	GO:0060070~canonical Wnt signaling pathway	8	1.00756	2.17651e-05	FBGN0038134, FBGN0010194, FBGN0284084, FBGN0085432, FBGN0016797, FBGN0001085, FBGN0027342, FBGN0027343	583	18	10968	8.36135	0.0339097	0.00313417	0.003041174018135235\
GOTERM_MF_DIRECT	GO:0042813~Wnt-activated receptor activity	5	0.629723	0.000112473	FBGN0016797, FBGN0001085, FBGN0027342, FBGN0027343, FBGN0015380	524	6	9753	15.5105	0.0551129	0.00827868	0.008032295436596984\
GOTERM_BP_DIRECT	GO:0035567~non-canonical Wnt signaling pathway	5	0.629723	0.000241525	FBGN0038134, FBGN0016797, FBGN0001085, FBGN0027342, FBGN0027343	583	7	10968	13.4379	0.318094	0.0201356	0.019538104478926493\
GOTERM_MF_DIRECT	GO:0017147~Wnt-protein binding	6	0.755668	0.00157086	FBGN0016797, FBGN0001085, FBGN0027342, FBGN0027343, FBGN0004839, FBGN0015380	524	17	9753	6.56915	0.547215	0.0494822	0.04800952465073612\
KEGG_PATHWAY	dme04150:mTOR signaling pathway	10	1.25945	0.0384046	FBGN0038134, FBGN0010194, FBGN0031006, FBGN0284084, FBGN0016797, FBGN0001085, FBGN0027342, FBGN0027343, FBGN0020386, FBGN0021796	151	100	3264	2.16159	0.95641	0.438909	0.4334229763192799\
GOTERM_MF_DIRECT	GO:0004888~transmembrane signaling receptor activity	7	0.881612	0.0457537	FBGN0262473, FBGN0016797, FBGN0027342, FBGN0034476, FBGN0026760, FBGN0027343, FBGN0024836	524	49	9753	2.65894	1	0.658793	0.6391863248546753\
\
Annotation Cluster 4	Enrichment Score: 2.541653286473647\
Category	Term	Count	%	PValue	Genes	List Total	Pop Hits	Pop Total	Fold Enrichment	Bonferroni	Benjamini	FDR\
GOTERM_BP_DIRECT	GO:0007432~salivary gland boundary specification	5	0.629723	0.00191942	FBGN0011592, FBGN0030501, FBGN0005631, FBGN0264089, FBGN0034013	583	11	10968	8.55138	0.952414	0.0759018	0.07364965884225189\
GOTERM_BP_DIRECT	GO:0016199~axon midline choice point recognition	7	0.881612	0.00201255	FBGN0011592, FBGN0005631, FBGN0264089, FBGN0025741, FBGN0011259, FBGN0015380, FBGN0010105	583	26	10968	5.06505	0.958956	0.0759018	0.07364965884225189\
GOTERM_BP_DIRECT	GO:0030335~positive regulation of cell migration	6	0.755668	0.00329499	FBGN0011592, FBGN0005631, FBGN0264089, FBGN0034013, FBGN0011259, FBGN0033159	583	20	10968	5.64391	0.994653	0.100371	0.09739239381438912\
GOTERM_MF_DIRECT	GO:0008201~heparin binding	6	0.755668	0.00535322	FBGN0005631, FBGN0264089, FBGN0036494, FBGN0025741, FBGN0011259, FBGN0005390	524	22	9753	5.07616	0.933148	0.142001	0.13777502380391635\
\
Annotation Cluster 5	Enrichment Score: 1.6763566448965335\
Category	Term	Count	%	PValue	Genes	List Total	Pop Hits	Pop Total	Fold Enrichment	Bonferroni	Benjamini	FDR\
GOTERM_BP_DIRECT	GO:0045165~cell fate commitment	7	0.881612	0.00201255	FBGN0038134, FBGN0010194, FBGN0284084, FBGN0004595, FBGN0267978, FBGN0039938, FBGN0033901	583	26	10968	5.06505	0.958956	0.0759018	0.07364965884225189\
GOTERM_MF_DIRECT	GO:0005125~cytokine activity	5	0.629723	0.0478605	FBGN0038134, FBGN0010194, FBGN0284084, FBGN0031461, FBGN0024913	524	26	9753	3.57935	1	0.658793	0.6391863248546753\
GOTERM_MF_DIRECT	GO:0005109~frizzled binding	3	0.377834	0.0970971	FBGN0038134, FBGN0010194, FBGN0284084	524	10	9753	5.58378	1	0.956488	0.9280212282874893\
\
Annotation Cluster 6	Enrichment Score: 1.4894712851418508\
Category	Term	Count	%	PValue	Genes	List Total	Pop Hits	Pop Total	Fold Enrichment	Bonferroni	Benjamini	FDR\
KEGG_PATHWAY	dme00514:Other types of O-glycan biosynthesis	7	0.881612	0.0069451	FBGN0011591, FBGN0036144, FBGN0031530, FBGN0032078, FBGN0085481, FBGN0039273, FBGN0033901	151	38	3264	3.98188	0.427388	0.250829	0.24769317519629874\
GOTERM_BP_DIRECT	GO:0006486~protein glycosylation	9	1.1335	0.016163	FBGN0031988, FBGN0011591, FBGN0036144, FBGN0031530, FBGN0050036, FBGN0032078, FBGN0029175, FBGN0032135, FBGN0085481	583	62	10968	2.73092	1	0.312221	0.30295723162836263\
KEGG_PATHWAY	dme00512:Mucin type O-glycan biosynthesis	3	0.377834	0.302961	FBGN0031530, FBGN0032078, FBGN0085481	151	24	3264	2.70199	1	1	1.0\
\
Annotation Cluster 7	Enrichment Score: 1.4616120918067632\
Category	Term	Count	%	PValue	Genes	List Total	Pop Hits	Pop Total	Fold Enrichment	Bonferroni	Benjamini	FDR\
GOTERM_BP_DIRECT	GO:0048100~wing disc anterior/posterior pattern formation	5	0.629723	0.0132389	FBGN0004644, FBGN0011591, FBGN0040388, FBGN0003892, FBGN0004197	583	18	10968	5.22584	1	0.27726	0.2690328132926562\
GOTERM_BP_DIRECT	GO:0007224~smoothened signaling pathway	4	0.503778	0.028533	FBGN0004644, FBGN0000352, FBGN0040388, FBGN0003892	583	13	10968	5.78863	1	0.430441	0.4176692747288281\
KEGG_PATHWAY	dme04341:Hedgehog signaling pathway - fly	5	0.629723	0.109135	FBGN0004644, FBGN0000352, FBGN0040388, FBGN0003892, FBGN0002413	151	40	3264	2.70199	0.999903	0.91578	0.9043326708630747\
\
Annotation Cluster 8	Enrichment Score: 1.4251863940286322\
Category	Term	Count	%	PValue	Genes	List Total	Pop Hits	Pop Total	Fold Enrichment	Bonferroni	Benjamini	FDR\
GOTERM_BP_DIRECT	GO:0016318~ommatidial rotation	9	1.1335	9.52554e-05	FBGN0004864, FBGN0011817, FBGN0026323, FBGN0001085, FBGN0015609, FBGN0003391, FBGN0284247, FBGN0024836, FBGN0003326	583	29	10968	5.83853	0.140141	0.00901235	0.008744939189814076\
GOTERM_BP_DIRECT	GO:0035159~regulation of tube length, open tracheal system	5	0.629723	0.0651125	FBGN0001085, FBGN0038545, FBGN0030805, FBGN0284247, FBGN0024836	583	29	10968	3.24363	1	0.692203	0.6716638987963741\
GOTERM_BP_DIRECT	GO:0042067~establishment of ommatidial planar polarity	4	0.503778	0.119983	FBGN0004864, FBGN0001085, FBGN0284247, FBGN0024836	583	23	10968	3.27183	1	0.945535	0.9174796908721058\
GOTERM_BP_DIRECT	GO:0001736~establishment of planar polarity	3	0.377834	0.307311	FBGN0001085, FBGN0284247, FBGN0024836	583	21	10968	2.68758	1	1	0.9709412507896399\
GOTERM_BP_DIRECT	GO:0001737~establishment of imaginal disc-derived wing hair orientation	3	0.377834	0.327203	FBGN0001085, FBGN0284247, FBGN0024836	583	22	10968	2.56541	1	1	0.9709412507896399\
\
Annotation Cluster 9	Enrichment Score: 1.333252105310476\
Category	Term	Count	%	PValue	Genes	List Total	Pop Hits	Pop Total	Fold Enrichment	Bonferroni	Benjamini	FDR\
GOTERM_MF_DIRECT	GO:0098821~BMP receptor activity	3	0.377834	0.0160199	FBGN0003169, FBGN0024179, FBGN0003317	524	4	9753	13.9594	0.999708	0.322962	0.31334975518813707\
GOTERM_CC_DIRECT	GO:0070724~BMP receptor complex	3	0.377834	0.0167346	FBGN0003169, FBGN0024179, FBGN0003317	608	4	11067	13.6517	0.998215	0.697276	0.695416576388141\
GOTERM_BP_DIRECT	GO:0071363~cellular response to growth factor stimulus	3	0.377834	0.0252539	FBGN0003169, FBGN0024179, FBGN0003317	583	5	10968	11.2878	1	0.401895	0.38997038441537746\
GOTERM_BP_DIRECT	GO:0030509~BMP signaling pathway	4	0.503778	0.0419707	FBGN0003169, FBGN0024179, FBGN0031461, FBGN0003317	583	15	10968	5.01681	1	0.554014	0.5375752615483933\
GOTERM_CC_DIRECT	GO:0043235~receptor complex	6	0.755668	0.0450902	FBGN0003169, FBGN0003366, FBGN0024179, FBGN0024245, FBGN0015380, FBGN0003317	608	36	11067	3.03372	1	0.822669	0.8204756114411413\
GOTERM_MF_DIRECT	GO:0036122~BMP binding	3	0.377834	0.114605	FBGN0003169, FBGN0024179, FBGN0003317	524	11	9753	5.07616	1	0.988246	0.9588339409621919\
KEGG_PATHWAY	dme04350:TGF-beta signaling pathway	4	0.503778	0.316519	FBGN0003169, FBGN0024179, FBGN0024913, FBGN0003317	151	43	3264	2.01078	1	1	1.0\
\
Annotation Cluster 10	Enrichment Score: 1.1502311229813114\
Category	Term	Count	%	PValue	Genes	List Total	Pop Hits	Pop Total	Fold Enrichment	Bonferroni	Benjamini	FDR\
GOTERM_BP_DIRECT	GO:0070932~histone H3 deacetylation	3	0.377834	0.0252539	FBGN0039631, FBGN0037802, FBGN0024291	583	5	10968	11.2878	1	0.401895	0.38997038441537746\
GOTERM_MF_DIRECT	GO:0017136~NAD-dependent histone deacetylase activity	3	0.377834	0.0257575	FBGN0039631, FBGN0037802, FBGN0024291	524	5	9753	11.1676	0.999998	0.436244	0.4232603237791038\
GOTERM_MF_DIRECT	GO:0003714~transcription corepressor activity	8	1.00756	0.0266926	FBGN0039631, FBGN0024250, FBGN0032817, FBGN0029895, FBGN0285917, FBGN0037802, FBGN0024291, FBGN0005636	524	55	9753	2.70729	0.999999	0.436244	0.4232603237791038\
GOTERM_MF_DIRECT	GO:0070403~NAD+ binding	3	0.377834	0.0804503	FBGN0039631, FBGN0037802, FBGN0024291	524	9	9753	6.2042	1	0.956488	0.9280212282874893\
GOTERM_MF_DIRECT	GO:0004407~histone deacetylase activity	3	0.377834	0.0970971	FBGN0039631, FBGN0037802, FBGN0024291	524	10	9753	5.58378	1	0.956488	0.9280212282874893\
KEGG_PATHWAY	dme00760:Nicotinate and nicotinamide metabolism	3	0.377834	0.199226	FBGN0039631, FBGN0037802, FBGN0024291	151	18	3264	3.60265	1	1	1.0\
GOTERM_MF_DIRECT	GO:0016740~transferase activity	5	0.629723	0.328609	FBGN0039631, FBGN0003410, FBGN0024277, FBGN0037802, FBGN0024291	524	54	9753	1.72339	1	1	0.9721669980119284\
\
Annotation Cluster 11	Enrichment Score: 1.1081445920773692\
Category	Term	Count	%	PValue	Genes	List Total	Pop Hits	Pop Total	Fold Enrichment	Bonferroni	Benjamini	FDR\
GOTERM_BP_DIRECT	GO:0006486~protein glycosylation	9	1.1335	0.016163	FBGN0031988, FBGN0011591, FBGN0036144, FBGN0031530, FBGN0050036, FBGN0032078, FBGN0029175, FBGN0032135, FBGN0085481	583	62	10968	2.73092	1	0.312221	0.30295723162836263\
GOTERM_MF_DIRECT	GO:0008375~acetylglucosaminyltransferase activity	4	0.503778	0.0686791	FBGN0031988, FBGN0011591, FBGN0050036, FBGN0029175	524	18	9753	4.13613	1	0.865356	0.8396017481310037\
GOTERM_CC_DIRECT	GO:0000139~Golgi membrane	11	1.38539	0.426796	FBGN0031988, FBGN0011591, FBGN0036144, FBGN0030654, FBGN0031530, FBGN0050036, FBGN0029175, FBGN0037603, FBGN0032135, FBGN0031284, FBGN0067102	608	166	11067	1.20618	1	1	1.0\
\
Annotation Cluster 12	Enrichment Score: 0.988946088126676\
Category	Term	Count	%	PValue	Genes	List Total	Pop Hits	Pop Total	Fold Enrichment	Bonferroni	Benjamini	FDR\
KEGG_PATHWAY	dme04136:Autophagy - other	5	0.629723	0.0255085	FBGN0030960, FBGN0038325, FBGN0040780, FBGN0015277, FBGN0021796	151	25	3264	4.32318	0.873455	0.340114	0.33586215729048585\
GOTERM_BP_DIRECT	GO:0006914~autophagy	7	0.881612	0.109681	FBGN0030600, FBGN0052479, FBGN0030960, FBGN0004387, FBGN0038325, FBGN0015277, FBGN0021796	583	62	10968	2.12405	1	0.895539	0.8689664641428485\
GOTERM_BP_DIRECT	GO:0035096~larval midgut cell programmed cell death	3	0.377834	0.385785	FBGN0030960, FBGN0015277, FBGN0021796	583	25	10968	2.25756	1	1	0.9709412507896399\
\
Annotation Cluster 13	Enrichment Score: 0.9841233474595986\
Category	Term	Count	%	PValue	Genes	List Total	Pop Hits	Pop Total	Fold Enrichment	Bonferroni	Benjamini	FDR\
GOTERM_MF_DIRECT	GO:0004930~G-protein coupled receptor activity	13	1.63728	0.00600119	FBGN0035385, FBGN0039354, FBGN0016797, FBGN0035331, FBGN0024836, FBGN0265139, FBGN0024944, FBGN0030466, FBGN0001085, FBGN0027342, FBGN0027343, FBGN0036789, FBGN0033744	524	98	9753	2.46902	0.951863	0.15123	0.14672907734590143\
GOTERM_MF_DIRECT	GO:0008188~neuropeptide receptor activity	6	0.755668	0.0848276	FBGN0035385, FBGN0039354, FBGN0035331, FBGN0036789, FBGN0033744, FBGN0037408	524	44	9753	2.53808	1	0.956488	0.9280212282874893\
GOTERM_BP_DIRECT	GO:0007186~G-protein coupled receptor signaling pathway	10	1.25945	0.340562	FBGN0035385, FBGN0039354, FBGN0030466, FBGN0001085, FBGN0035331, FBGN0036789, FBGN0030164, FBGN0033744, FBGN0024836, FBGN0037408	583	142	10968	1.32486	1	1	0.9709412507896399\
GOTERM_BP_DIRECT	GO:0007218~neuropeptide signaling pathway	4	0.503778	0.66763	FBGN0035385, FBGN0035331, FBGN0036789, FBGN0037408	583	64	10968	1.17581	1	1	0.9709412507896399\
\
Annotation Cluster 14	Enrichment Score: 0.8817059476224832\
Category	Term	Count	%	PValue	Genes	List Total	Pop Hits	Pop Total	Fold Enrichment	Bonferroni	Benjamini	FDR\
GOTERM_MF_DIRECT	GO:0004713~protein tyrosine kinase activity	4	0.503778	0.110969	FBGN0004864, FBGN0035142, FBGN0000723, FBGN0262733	524	22	9753	3.38411	1	0.981197	0.9519950731336445\
GOTERM_MF_DIRECT	GO:0004714~transmembrane receptor protein tyrosine kinase activity	5	0.629723	0.134532	FBGN0004864, FBGN0003366, FBGN0004839, FBGN0000723, FBGN0262733	524	37	9753	2.51522	1	1	0.9721669980119284\
GOTERM_MF_DIRECT	GO:0004715~non-membrane spanning protein tyrosine kinase activity	3	0.377834	0.151655	FBGN0004864, FBGN0000723, FBGN0262733	524	13	9753	4.29521	1	1	0.9721669980119284\
\
Annotation Cluster 15	Enrichment Score: 0.8223858213760349\
Category	Term	Count	%	PValue	Genes	List Total	Pop Hits	Pop Total	Fold Enrichment	Bonferroni	Benjamini	FDR\
GOTERM_CC_DIRECT	GO:0005669~transcription factor TFIID complex	5	0.629723	0.0645415	FBGN0010280, FBGN0026441, FBGN0010356, FBGN0285954, FBGN0011290	608	28	11067	3.25041	1	0.930887	0.9284043801616002\
GOTERM_BP_DIRECT	GO:0006367~transcription initiation from RNA polymerase II promoter	6	0.755668	0.0951002	FBGN0010280, FBGN0026441, FBGN0051155, FBGN0010356, FBGN0285954, FBGN0011290	583	46	10968	2.45387	1	0.868184	0.8424233013477469\
KEGG_PATHWAY	dme03022:Basal transcription factors	3	0.377834	0.555677	FBGN0010280, FBGN0010356, FBGN0011290	151	40	3264	1.62119	1	1	1.0\
\
Annotation Cluster 16	Enrichment Score: 0.5780934946119769\
Category	Term	Count	%	PValue	Genes	List Total	Pop Hits	Pop Total	Fold Enrichment	Bonferroni	Benjamini	FDR\
GOTERM_MF_DIRECT	GO:0061630~ubiquitin protein ligase activity	12	1.51134	0.155081	FBGN0032208, FBGN0030600, FBGN0037241, FBGN0029911, FBGN0003410, FBGN0039920, FBGN0011230, FBGN0260794, FBGN0035689, FBGN0005616, FBGN0002932, FBGN0032877	524	145	9753	1.54035	1	1	0.9721669980119284\
GOTERM_BP_DIRECT	GO:0000209~protein polyubiquitination	8	1.00756	0.171182	FBGN0032208, FBGN0037241, FBGN0039767, FBGN0260794, FBGN0035689, FBGN0005616, FBGN0002932, FBGN0033527	583	86	10968	1.75005	1	1	0.9709412507896399\
GOTERM_MF_DIRECT	GO:0004842~ubiquitin-protein transferase activity	6	0.755668	0.694548	FBGN0003410, FBGN0039767, FBGN0011230, FBGN0260794, FBGN0035689, FBGN0002932	524	108	9753	1.03403	1	1	0.9721669980119284\
\
Annotation Cluster 17	Enrichment Score: 0.5537918328558796\
Category	Term	Count	%	PValue	Genes	List Total	Pop Hits	Pop Total	Fold Enrichment	Bonferroni	Benjamini	FDR\
GOTERM_BP_DIRECT	GO:0006869~lipid transport	5	0.629723	0.0463638	FBGN0086676, FBGN0261998, FBGN0031169, FBGN0030608, FBGN0031170	583	26	10968	3.61789	1	0.600707	0.5828833529290768\
GOTERM_MF_DIRECT	GO:0005319~lipid transporter activity	3	0.377834	0.190627	FBGN0261998, FBGN0031169, FBGN0031170	524	15	9753	3.72252	1	1	0.9721669980119284\
GOTERM_MF_DIRECT	GO:0042626~ATPase activity, coupled to transmembrane movement of substances	5	0.629723	0.378118	FBGN0261998, FBGN0031169, FBGN0039645, FBGN0039594, FBGN0031170	524	58	9753	1.60453	1	1	0.9721669980119284\
KEGG_PATHWAY	dme02010:ABC transporters	3	0.377834	0.527634	FBGN0261998, FBGN0031169, FBGN0031170	151	38	3264	1.70652	1	1	1.0\
GOTERM_CC_DIRECT	GO:0043231~intracellular membrane-bounded organelle	5	0.629723	0.965424	FBGN0029911, FBGN0261998, FBGN0031169, FBGN0038083, FBGN0031170	608	148	11067	0.614943	1	1	1.0\
\
Annotation Cluster 18	Enrichment Score: 0.46463871459303535\
Category	Term	Count	%	PValue	Genes	List Total	Pop Hits	Pop Total	Fold Enrichment	Bonferroni	Benjamini	FDR\
GOTERM_MF_DIRECT	GO:0003777~microtubule motor activity	4	0.503778	0.147712	FBGN0000352, FBGN0267002, FBGN0004387, FBGN0261797	524	25	9753	2.97802	1	1	0.9721669980119284\
GOTERM_MF_DIRECT	GO:0008017~microtubule binding	9	1.1335	0.222394	FBGN0032390, FBGN0000352, FBGN0263197, FBGN0015589, FBGN0015600, FBGN0038221, FBGN0267002, FBGN0004387, FBGN0259173	524	108	9753	1.55105	1	1	0.9721669980119284\
GOTERM_CC_DIRECT	GO:0005875~microtubule associated complex	3	0.377834	0.300797	FBGN0000352, FBGN0267002, FBGN0261797	608	20	11067	2.73035	1	1	1.0\
GOTERM_BP_DIRECT	GO:0007018~microtubule-based movement	6	0.755668	0.388376	FBGN0000352, FBGN0267002, FBGN0004387, FBGN0036567, FBGN0283476, FBGN0261797	583	77	10968	1.46595	1	1	0.9709412507896399\
GOTERM_CC_DIRECT	GO:0005871~kinesin complex	3	0.377834	0.440495	FBGN0000352, FBGN0267002, FBGN0004387	608	27	11067	2.02248	1	1	1.0\
GOTERM_MF_DIRECT	GO:0016853~isomerase activity	3	0.377834	0.567022	FBGN0267002, FBGN0283476, FBGN0261797	524	35	9753	1.59537	1	1	0.9721669980119284\
GOTERM_CC_DIRECT	GO:0005874~microtubule	8	1.00756	0.583345	FBGN0032390, FBGN0000352, FBGN0263197, FBGN0267002, FBGN0004387, FBGN0283476, FBGN0261797, FBGN0031854	608	131	11067	1.11159	1	1	1.0\
\
Annotation Cluster 19	Enrichment Score: 0.3415715781752709\
Category	Term	Count	%	PValue	Genes	List Total	Pop Hits	Pop Total	Fold Enrichment	Bonferroni	Benjamini	FDR\
GOTERM_BP_DIRECT	GO:0006697~ecdysone biosynthetic process	4	0.503778	0.0349167	FBGN0003486, FBGN0263490, FBGN0033697, FBGN0000449	583	14	10968	5.37515	1	0.502801	0.4878821506164015\
GOTERM_MF_DIRECT	GO:0016705~oxidoreductase activity, acting on paired donors, with incorporation or reduction of molecular oxygen	5	0.629723	0.734482	FBGN0003486, FBGN0033980, FBGN0033697, FBGN0000449, FBGN0039780	524	92	9753	1.01155	1	1	0.9721669980119284\
GOTERM_MF_DIRECT	GO:0020037~heme binding	6	0.755668	0.880982	FBGN0003486, FBGN0038436, FBGN0034012, FBGN0033980, FBGN0033697, FBGN0000449	524	141	9753	0.792025	1	1	0.9721669980119284\
GOTERM_MF_DIRECT	GO:0005506~iron ion binding	6	0.755668	0.91353	FBGN0003486, FBGN0035187, FBGN0033980, FBGN0033697, FBGN0000449, FBGN0039780	524	151	9753	0.739573	1	1	0.9721669980119284\
GOTERM_MF_DIRECT	GO:0004497~monooxygenase activity	3	0.377834	0.949373	FBGN0003486, FBGN0033980, FBGN0033697	524	86	9753	0.649277	1	1	0.9721669980119284\
\
Annotation Cluster 20	Enrichment Score: 0.2577741506342498\
Category	Term	Count	%	PValue	Genes	List Total	Pop Hits	Pop Total	Fold Enrichment	Bonferroni	Benjamini	FDR\
GOTERM_CC_DIRECT	GO:0031982~vesicle	7	0.881612	0.123163	FBGN0037364, FBGN0031424, FBGN0005631, FBGN0086676, FBGN0086913, FBGN0025382, FBGN0010105	608	62	11067	2.0551	1	1	1.0\
GOTERM_BP_DIRECT	GO:0032482~Rab protein signal transduction	3	0.377834	0.54527	FBGN0037364, FBGN0086913, FBGN0025382	583	34	10968	1.65997	1	1	0.9709412507896399\
GOTERM_BP_DIRECT	GO:0016192~vesicle-mediated transport	7	0.881612	0.799119	FBGN0037364, FBGN0267002, FBGN0243513, FBGN0086913, FBGN0010014, FBGN0025382, FBGN0260861	583	147	10968	0.895859	1	1	0.9709412507896399\
GOTERM_MF_DIRECT	GO:0005525~GTP binding	6	0.755668	0.968077	FBGN0037364, FBGN0038436, FBGN0086913, FBGN0039339, FBGN0025382, FBGN0283666	524	180	9753	0.62042	1	1	0.9721669980119284\
GOTERM_MF_DIRECT	GO:0003924~GTPase activity	4	0.503778	0.989733	FBGN0037364, FBGN0086913, FBGN0025382, FBGN0283666	524	152	9753	0.489805	1	1	0.9897327838358606\
\
Annotation Cluster 21	Enrichment Score: 0.19971341596377945\
Category	Term	Count	%	PValue	Genes	List Total	Pop Hits	Pop Total	Fold Enrichment	Bonferroni	Benjamini	FDR\
KEGG_PATHWAY	dme00240:Pyrimidine metabolism	3	0.377834	0.527634	FBGN0011704, FBGN0030573, FBGN0022338	151	38	3264	1.70652	1	1	1.0\
KEGG_PATHWAY	dme00230:Purine metabolism	5	0.629723	0.618242	FBGN0011704, FBGN0038436, FBGN0030573, FBGN0024150, FBGN0022338	151	92	3264	1.17478	1	1	1.0\
KEGG_PATHWAY	dme01232:Nucleotide metabolism	3	0.377834	0.771558	FBGN0011704, FBGN0030573, FBGN0022338	151	60	3264	1.08079	1	1	1.0\
\
Annotation Cluster 22	Enrichment Score: 0.11641116577487315\
Category	Term	Count	%	PValue	Genes	List Total	Pop Hits	Pop Total	Fold Enrichment	Bonferroni	Benjamini	FDR\
KEGG_PATHWAY	dme00983:Drug metabolism - other enzymes	5	0.629723	0.651991	FBGN0011704, FBGN0038029, FBGN0030573, FBGN0038083, FBGN0063492	151	96	3264	1.12583	1	1	1.0\
KEGG_PATHWAY	dme00982:Drug metabolism - cytochrome P450	3	0.377834	0.822211	FBGN0038029, FBGN0038083, FBGN0063492	151	67	3264	0.967876	1	1	1.0\
KEGG_PATHWAY	dme00980:Metabolism of xenobiotics by cytochrome P450	3	0.377834	0.834722	FBGN0038029, FBGN0038083, FBGN0063492	151	69	3264	0.939821	1	1	1.0\
\
Annotation Cluster 23	Enrichment Score: 0.03371185777932495\
Category	Term	Count	%	PValue	Genes	List Total	Pop Hits	Pop Total	Fold Enrichment	Bonferroni	Benjamini	FDR\
GOTERM_CC_DIRECT	GO:0071013~catalytic step 2 spliceosome	6	0.755668	0.827993	FBGN0001491, FBGN0034000, FBGN0028554, FBGN0285954, FBGN0032822, FBGN0033527	608	126	11067	0.866776	1	1	1.0\
KEGG_PATHWAY	dme03040:Spliceosome	4	0.503778	0.955172	FBGN0001491, FBGN0028554, FBGN0261792, FBGN0285954	151	136	3264	0.635762	1	1	1.0\
GOTERM_CC_DIRECT	GO:0071011~precatalytic spliceosome	5	0.629723	0.958017	FBGN0001491, FBGN0024542, FBGN0034000, FBGN0028554, FBGN0032822	608	143	11067	0.636444	1	1	1.0\
GOTERM_BP_DIRECT	GO:0000398~mRNA splicing, via spliceosome	8	1.00756	0.967544	FBGN0001491, FBGN0024542, FBGN0034000, FBGN0028554, FBGN0261792, FBGN0005649, FBGN0285954, FBGN0032822	583	233	10968	0.645941	1	1	0.9709412507896399\
}

## Sheet: Table_6B_G298S_MBOnly_GO_Term
Annotation Cluster 1	Enrichment Score: 12.97912046975582\
Category	Term	Count	%	PValue	Genes	List Total	Pop Hits	Pop Total	Fold Enrichment	Bonferroni	Benjamini	FDR\
GOTERM_BP_DIRECT	GO:0006357~regulation of transcription from RNA polymerase II promoter	93	11.7128	1.2428e-18	FBGN0020307, FBGN0035481, FBGN0020309, FBGN0285879, FBGN0042696, FBGN0039602, FBGN0262636, FBGN0032493, FBGN0011474, FBGN0040670, FBGN0285917, FBGN0003129, FBGN0000576, FBGN0035849, FBGN0032979, FBGN0032816, FBGN0032817, FBGN0015919, FBGN0001185, FBGN0035721, FBGN0039329, FBGN0032730, FBGN0011758, FBGN0259789, FBGN0039411, FBGN0038047, FBGN0085432, FBGN0034240, FBGN0037555, FBGN0002609, FBGN00331…	583	656	10968	2.66709	1.96984e-15	1.9686e-15	1.910190038000154E-15\
GOTERM_MF_DIRECT	GO:0000978~RNA polymerase II core promoter proximal region sequence-specific DNA binding	57	7.17884	6.44959e-12	FBGN0020307, FBGN0037540, FBGN0035481, FBGN0020309, FBGN0042696, FBGN0032493, FBGN0003129, FBGN0000576, FBGN0035849, FBGN0032816, FBGN0032817, FBGN0015919, FBGN0001185, FBGN0039329, FBGN0259789, FBGN0038047, FBGN0085432, FBGN0034240, FBGN0002609, FBGN0030680, FBGN0005558, FBGN0267337, FBGN0265276, FBGN0005677, FBGN0004102, FBGN0263490, FBGN0086680, FBGN0039938, FBGN0036396, FBGN0261648, FBGN00374…	524	388	9753	2.73432	3.25061e-09	3.2506e-09	3.153851458854776E-9\
GOTERM_MF_DIRECT	GO:0000981~RNA polymerase II transcription factor activity, sequence-specific DNA binding	58	7.30479	1.44113e-10	FBGN0020307, FBGN0035481, FBGN0020309, FBGN0042696, FBGN0262636, FBGN0032493, FBGN0003129, FBGN0000576, FBGN0032979, FBGN0032816, FBGN0015919, FBGN0001185, FBGN0011758, FBGN0039411, FBGN0038047, FBGN0085432, FBGN0002609, FBGN0264744, FBGN0267978, FBGN0005558, FBGN0267337, FBGN0265276, FBGN0005677, FBGN0004102, FBGN0086680, FBGN0039938, FBGN0261648, FBGN0037445, FBGN0032197, FBGN0000439, FBGN02621…	524	431	9753	2.50471	7.2633e-08	3.63165e-08	3.523565670514422E-8\
\
Annotation Cluster 2	Enrichment Score: 3.2972120062682566\
Category	Term	Count	%	PValue	Genes	List Total	Pop Hits	Pop Total	Fold Enrichment	Bonferroni	Benjamini	FDR\
GOTERM_BP_DIRECT	GO:0098609~cell-cell adhesion	12	1.51134	2.08264e-05	FBGN0011592, FBGN0040388, FBGN0051774, FBGN0260799, FBGN0015609, FBGN0003285, FBGN0034005, FBGN0261574, FBGN0003391, FBGN0284247, FBGN0024836, FBGN0036715	583	46	10968	4.90775	0.0324713	0.00313417	0.003041174018135235\
GOTERM_BP_DIRECT	GO:0007156~homophilic cell adhesion via plasma membrane adhesion molecules	11	1.38539	9.67235e-05	FBGN0005775, FBGN0001085, FBGN0015609, FBGN0003285, FBGN0261574, FBGN0033159, FBGN0037107, FBGN0003391, FBGN0284247, FBGN0024836, FBGN0036715	583	45	10968	4.59874	0.14214	0.00901235	0.008744939189814076\
GOTERM_BP_DIRECT	GO:0044331~cell-cell adhesion mediated by cadherin	5	0.629723	0.0051261	FBGN0015609, FBGN0261574, FBGN0003391, FBGN0284247, FBGN0036715	583	14	10968	6.71894	0.99971	0.139999	0.13584456593141342\
GOTERM_BP_DIRECT	GO:0016339~calcium-dependent cell-cell adhesion via plasma membrane cell adhesion molecules	6	0.755668	0.0062693	FBGN0015609, FBGN0261574, FBGN0003391, FBGN0284247, FBGN0024836, FBGN0036715	583	23	10968	4.90775	0.999953	0.162796	0.15796572863965788\
\
Annotation Cluster 3	Enrichment Score: 2.964546667710808\
Category	Term	Count	%	PValue	Genes	List Total	Pop Hits	Pop Total	Fold Enrichment	Bonferroni	Benjamini	FDR\
GOTERM_BP_DIRECT	GO:0060070~canonical Wnt signaling pathway	8	1.00756	2.17651e-05	FBGN0038134, FBGN0010194, FBGN0284084, FBGN0085432, FBGN0016797, FBGN0001085, FBGN0027342, FBGN0027343	583	18	10968	8.36135	0.0339097	0.00313417	0.003041174018135235\
GOTERM_MF_DIRECT	GO:0042813~Wnt-activated receptor activity	5	0.629723	0.000112473	FBGN0016797, FBGN0001085, FBGN0027342, FBGN0027343, FBGN0015380	524	6	9753	15.5105	0.0551129	0.00827868	0.008032295436596984\
GOTERM_BP_DIRECT	GO:0035567~non-canonical Wnt signaling pathway	5	0.629723	0.000241525	FBGN0038134, FBGN0016797, FBGN0001085, FBGN0027342, FBGN0027343	583	7	10968	13.4379	0.318094	0.0201356	0.019538104478926493\
GOTERM_MF_DIRECT	GO:0017147~Wnt-protein binding	6	0.755668	0.00157086	FBGN0016797, FBGN0001085, FBGN0027342, FBGN0027343, FBGN0004839, FBGN0015380	524	17	9753	6.56915	0.547215	0.0494822	0.04800952465073612\
KEGG_PATHWAY	dme04150:mTOR signaling pathway	10	1.25945	0.0384046	FBGN0038134, FBGN0010194, FBGN0031006, FBGN0284084, FBGN0016797, FBGN0001085, FBGN0027342, FBGN0027343, FBGN0020386, FBGN0021796	151	100	3264	2.16159	0.95641	0.438909	0.4334229763192799\
GOTERM_MF_DIRECT	GO:0004888~transmembrane signaling receptor activity	7	0.881612	0.0457537	FBGN0262473, FBGN0016797, FBGN0027342, FBGN0034476, FBGN0026760, FBGN0027343, FBGN0024836	524	49	9753	2.65894	1	0.658793	0.6391863248546753\
\
Annotation Cluster 4	Enrichment Score: 2.541653286473647\
Category	Term	Count	%	PValue	Genes	List Total	Pop Hits	Pop Total	Fold Enrichment	Bonferroni	Benjamini	FDR\
GOTERM_BP_DIRECT	GO:0007432~salivary gland boundary specification	5	0.629723	0.00191942	FBGN0011592, FBGN0030501, FBGN0005631, FBGN0264089, FBGN0034013	583	11	10968	8.55138	0.952414	0.0759018	0.07364965884225189\
GOTERM_BP_DIRECT	GO:0016199~axon midline choice point recognition	7	0.881612	0.00201255	FBGN0011592, FBGN0005631, FBGN0264089, FBGN0025741, FBGN0011259, FBGN0015380, FBGN0010105	583	26	10968	5.06505	0.958956	0.0759018	0.07364965884225189\
GOTERM_BP_DIRECT	GO:0030335~positive regulation of cell migration	6	0.755668	0.00329499	FBGN0011592, FBGN0005631, FBGN0264089, FBGN0034013, FBGN0011259, FBGN0033159	583	20	10968	5.64391	0.994653	0.100371	0.09739239381438912\
GOTERM_MF_DIRECT	GO:0008201~heparin binding	6	0.755668	0.00535322	FBGN0005631, FBGN0264089, FBGN0036494, FBGN0025741, FBGN0011259, FBGN0005390	524	22	9753	5.07616	0.933148	0.142001	0.13777502380391635\
\
Annotation Cluster 5	Enrichment Score: 1.6763566448965335\
Category	Term	Count	%	PValue	Genes	List Total	Pop Hits	Pop Total	Fold Enrichment	Bonferroni	Benjamini	FDR\
GOTERM_BP_DIRECT	GO:0045165~cell fate commitment	7	0.881612	0.00201255	FBGN0038134, FBGN0010194, FBGN0284084, FBGN0004595, FBGN0267978, FBGN0039938, FBGN0033901	583	26	10968	5.06505	0.958956	0.0759018	0.07364965884225189\
GOTERM_MF_DIRECT	GO:0005125~cytokine activity	5	0.629723	0.0478605	FBGN0038134, FBGN0010194, FBGN0284084, FBGN0031461, FBGN0024913	524	26	9753	3.57935	1	0.658793	0.6391863248546753\
GOTERM_MF_DIRECT	GO:0005109~frizzled binding	3	0.377834	0.0970971	FBGN0038134, FBGN0010194, FBGN0284084	524	10	9753	5.58378	1	0.956488	0.9280212282874893\
\
Annotation Cluster 6	Enrichment Score: 1.4894712851418508\
Category	Term	Count	%	PValue	Genes	List Total	Pop Hits	Pop Total	Fold Enrichment	Bonferroni	Benjamini	FDR\
KEGG_PATHWAY	dme00514:Other types of O-glycan biosynthesis	7	0.881612	0.0069451	FBGN0011591, FBGN0036144, FBGN0031530, FBGN0032078, FBGN0085481, FBGN0039273, FBGN0033901	151	38	3264	3.98188	0.427388	0.250829	0.24769317519629874\
GOTERM_BP_DIRECT	GO:0006486~protein glycosylation	9	1.1335	0.016163	FBGN0031988, FBGN0011591, FBGN0036144, FBGN0031530, FBGN0050036, FBGN0032078, FBGN0029175, FBGN0032135, FBGN0085481	583	62	10968	2.73092	1	0.312221	0.30295723162836263\
KEGG_PATHWAY	dme00512:Mucin type O-glycan biosynthesis	3	0.377834	0.302961	FBGN0031530, FBGN0032078, FBGN0085481	151	24	3264	2.70199	1	1	1.0\
\
Annotation Cluster 7	Enrichment Score: 1.4616120918067632\
Category	Term	Count	%	PValue	Genes	List Total	Pop Hits	Pop Total	Fold Enrichment	Bonferroni	Benjamini	FDR\
GOTERM_BP_DIRECT	GO:0048100~wing disc anterior/posterior pattern formation	5	0.629723	0.0132389	FBGN0004644, FBGN0011591, FBGN0040388, FBGN0003892, FBGN0004197	583	18	10968	5.22584	1	0.27726	0.2690328132926562\
GOTERM_BP_DIRECT	GO:0007224~smoothened signaling pathway	4	0.503778	0.028533	FBGN0004644, FBGN0000352, FBGN0040388, FBGN0003892	583	13	10968	5.78863	1	0.430441	0.4176692747288281\
KEGG_PATHWAY	dme04341:Hedgehog signaling pathway - fly	5	0.629723	0.109135	FBGN0004644, FBGN0000352, FBGN0040388, FBGN0003892, FBGN0002413	151	40	3264	2.70199	0.999903	0.91578	0.9043326708630747\
\
Annotation Cluster 8	Enrichment Score: 1.4251863940286322\
Category	Term	Count	%	PValue	Genes	List Total	Pop Hits	Pop Total	Fold Enrichment	Bonferroni	Benjamini	FDR\
GOTERM_BP_DIRECT	GO:0016318~ommatidial rotation	9	1.1335	9.52554e-05	FBGN0004864, FBGN0011817, FBGN0026323, FBGN0001085, FBGN0015609, FBGN0003391, FBGN0284247, FBGN0024836, FBGN0003326	583	29	10968	5.83853	0.140141	0.00901235	0.008744939189814076\
GOTERM_BP_DIRECT	GO:0035159~regulation of tube length, open tracheal system	5	0.629723	0.0651125	FBGN0001085, FBGN0038545, FBGN0030805, FBGN0284247, FBGN0024836	583	29	10968	3.24363	1	0.692203	0.6716638987963741\
GOTERM_BP_DIRECT	GO:0042067~establishment of ommatidial planar polarity	4	0.503778	0.119983	FBGN0004864, FBGN0001085, FBGN0284247, FBGN0024836	583	23	10968	3.27183	1	0.945535	0.9174796908721058\
GOTERM_BP_DIRECT	GO:0001736~establishment of planar polarity	3	0.377834	0.307311	FBGN0001085, FBGN0284247, FBGN0024836	583	21	10968	2.68758	1	1	0.9709412507896399\
GOTERM_BP_DIRECT	GO:0001737~establishment of imaginal disc-derived wing hair orientation	3	0.377834	0.327203	FBGN0001085, FBGN0284247, FBGN0024836	583	22	10968	2.56541	1	1	0.9709412507896399\
\
Annotation Cluster 9	Enrichment Score: 1.333252105310476\
Category	Term	Count	%	PValue	Genes	List Total	Pop Hits	Pop Total	Fold Enrichment	Bonferroni	Benjamini	FDR\
GOTERM_MF_DIRECT	GO:0098821~BMP receptor activity	3	0.377834	0.0160199	FBGN0003169, FBGN0024179, FBGN0003317	524	4	9753	13.9594	0.999708	0.322962	0.31334975518813707\
GOTERM_CC_DIRECT	GO:0070724~BMP receptor complex	3	0.377834	0.0167346	FBGN0003169, FBGN0024179, FBGN0003317	608	4	11067	13.6517	0.998215	0.697276	0.695416576388141\
GOTERM_BP_DIRECT	GO:0071363~cellular response to growth factor stimulus	3	0.377834	0.0252539	FBGN0003169, FBGN0024179, FBGN0003317	583	5	10968	11.2878	1	0.401895	0.38997038441537746\
GOTERM_BP_DIRECT	GO:0030509~BMP signaling pathway	4	0.503778	0.0419707	FBGN0003169, FBGN0024179, FBGN0031461, FBGN0003317	583	15	10968	5.01681	1	0.554014	0.5375752615483933\
GOTERM_CC_DIRECT	GO:0043235~receptor complex	6	0.755668	0.0450902	FBGN0003169, FBGN0003366, FBGN0024179, FBGN0024245, FBGN0015380, FBGN0003317	608	36	11067	3.03372	1	0.822669	0.8204756114411413\
GOTERM_MF_DIRECT	GO:0036122~BMP binding	3	0.377834	0.114605	FBGN0003169, FBGN0024179, FBGN0003317	524	11	9753	5.07616	1	0.988246	0.9588339409621919\
KEGG_PATHWAY	dme04350:TGF-beta signaling pathway	4	0.503778	0.316519	FBGN0003169, FBGN0024179, FBGN0024913, FBGN0003317	151	43	3264	2.01078	1	1	1.0\
\
Annotation Cluster 10	Enrichment Score: 1.1502311229813114\
Category	Term	Count	%	PValue	Genes	List Total	Pop Hits	Pop Total	Fold Enrichment	Bonferroni	Benjamini	FDR\
GOTERM_BP_DIRECT	GO:0070932~histone H3 deacetylation	3	0.377834	0.0252539	FBGN0039631, FBGN0037802, FBGN0024291	583	5	10968	11.2878	1	0.401895	0.38997038441537746\
GOTERM_MF_DIRECT	GO:0017136~NAD-dependent histone deacetylase activity	3	0.377834	0.0257575	FBGN0039631, FBGN0037802, FBGN0024291	524	5	9753	11.1676	0.999998	0.436244	0.4232603237791038\
GOTERM_MF_DIRECT	GO:0003714~transcription corepressor activity	8	1.00756	0.0266926	FBGN0039631, FBGN0024250, FBGN0032817, FBGN0029895, FBGN0285917, FBGN0037802, FBGN0024291, FBGN0005636	524	55	9753	2.70729	0.999999	0.436244	0.4232603237791038\
GOTERM_MF_DIRECT	GO:0070403~NAD+ binding	3	0.377834	0.0804503	FBGN0039631, FBGN0037802, FBGN0024291	524	9	9753	6.2042	1	0.956488	0.9280212282874893\
GOTERM_MF_DIRECT	GO:0004407~histone deacetylase activity	3	0.377834	0.0970971	FBGN0039631, FBGN0037802, FBGN0024291	524	10	9753	5.58378	1	0.956488	0.9280212282874893\
KEGG_PATHWAY	dme00760:Nicotinate and nicotinamide metabolism	3	0.377834	0.199226	FBGN0039631, FBGN0037802, FBGN0024291	151	18	3264	3.60265	1	1	1.0\
GOTERM_MF_DIRECT	GO:0016740~transferase activity	5	0.629723	0.328609	FBGN0039631, FBGN0003410, FBGN0024277, FBGN0037802, FBGN0024291	524	54	9753	1.72339	1	1	0.9721669980119284\
\
Annotation Cluster 11	Enrichment Score: 1.1081445920773692\
Category	Term	Count	%	PValue	Genes	List Total	Pop Hits	Pop Total	Fold Enrichment	Bonferroni	Benjamini	FDR\
GOTERM_BP_DIRECT	GO:0006486~protein glycosylation	9	1.1335	0.016163	FBGN0031988, FBGN0011591, FBGN0036144, FBGN0031530, FBGN0050036, FBGN0032078, FBGN0029175, FBGN0032135, FBGN0085481	583	62	10968	2.73092	1	0.312221	0.30295723162836263\
GOTERM_MF_DIRECT	GO:0008375~acetylglucosaminyltransferase activity	4	0.503778	0.0686791	FBGN0031988, FBGN0011591, FBGN0050036, FBGN0029175	524	18	9753	4.13613	1	0.865356	0.8396017481310037\
GOTERM_CC_DIRECT	GO:0000139~Golgi membrane	11	1.38539	0.426796	FBGN0031988, FBGN0011591, FBGN0036144, FBGN0030654, FBGN0031530, FBGN0050036, FBGN0029175, FBGN0037603, FBGN0032135, FBGN0031284, FBGN0067102	608	166	11067	1.20618	1	1	1.0\
\
Annotation Cluster 12	Enrichment Score: 0.988946088126676\
Category	Term	Count	%	PValue	Genes	List Total	Pop Hits	Pop Total	Fold Enrichment	Bonferroni	Benjamini	FDR\
KEGG_PATHWAY	dme04136:Autophagy - other	5	0.629723	0.0255085	FBGN0030960, FBGN0038325, FBGN0040780, FBGN0015277, FBGN0021796	151	25	3264	4.32318	0.873455	0.340114	0.33586215729048585\
GOTERM_BP_DIRECT	GO:0006914~autophagy	7	0.881612	0.109681	FBGN0030600, FBGN0052479, FBGN0030960, FBGN0004387, FBGN0038325, FBGN0015277, FBGN0021796	583	62	10968	2.12405	1	0.895539	0.8689664641428485\
GOTERM_BP_DIRECT	GO:0035096~larval midgut cell programmed cell death	3	0.377834	0.385785	FBGN0030960, FBGN0015277, FBGN0021796	583	25	10968	2.25756	1	1	0.9709412507896399\
\
Annotation Cluster 13	Enrichment Score: 0.9841233474595986\
Category	Term	Count	%	PValue	Genes	List Total	Pop Hits	Pop Total	Fold Enrichment	Bonferroni	Benjamini	FDR\
GOTERM_MF_DIRECT	GO:0004930~G-protein coupled receptor activity	13	1.63728	0.00600119	FBGN0035385, FBGN0039354, FBGN0016797, FBGN0035331, FBGN0024836, FBGN0265139, FBGN0024944, FBGN0030466, FBGN0001085, FBGN0027342, FBGN0027343, FBGN0036789, FBGN0033744	524	98	9753	2.46902	0.951863	0.15123	0.14672907734590143\
GOTERM_MF_DIRECT	GO:0008188~neuropeptide receptor activity	6	0.755668	0.0848276	FBGN0035385, FBGN0039354, FBGN0035331, FBGN0036789, FBGN0033744, FBGN0037408	524	44	9753	2.53808	1	0.956488	0.9280212282874893\
GOTERM_BP_DIRECT	GO:0007186~G-protein coupled receptor signaling pathway	10	1.25945	0.340562	FBGN0035385, FBGN0039354, FBGN0030466, FBGN0001085, FBGN0035331, FBGN0036789, FBGN0030164, FBGN0033744, FBGN0024836, FBGN0037408	583	142	10968	1.32486	1	1	0.9709412507896399\
GOTERM_BP_DIRECT	GO:0007218~neuropeptide signaling pathway	4	0.503778	0.66763	FBGN0035385, FBGN0035331, FBGN0036789, FBGN0037408	583	64	10968	1.17581	1	1	0.9709412507896399\
\
Annotation Cluster 14	Enrichment Score: 0.8817059476224832\
Category	Term	Count	%	PValue	Genes	List Total	Pop Hits	Pop Total	Fold Enrichment	Bonferroni	Benjamini	FDR\
GOTERM_MF_DIRECT	GO:0004713~protein tyrosine kinase activity	4	0.503778	0.110969	FBGN0004864, FBGN0035142, FBGN0000723, FBGN0262733	524	22	9753	3.38411	1	0.981197	0.9519950731336445\
GOTERM_MF_DIRECT	GO:0004714~transmembrane receptor protein tyrosine kinase activity	5	0.629723	0.134532	FBGN0004864, FBGN0003366, FBGN0004839, FBGN0000723, FBGN0262733	524	37	9753	2.51522	1	1	0.9721669980119284\
GOTERM_MF_DIRECT	GO:0004715~non-membrane spanning protein tyrosine kinase activity	3	0.377834	0.151655	FBGN0004864, FBGN0000723, FBGN0262733	524	13	9753	4.29521	1	1	0.9721669980119284\
\
Annotation Cluster 15	Enrichment Score: 0.8223858213760349\
Category	Term	Count	%	PValue	Genes	List Total	Pop Hits	Pop Total	Fold Enrichment	Bonferroni	Benjamini	FDR\
GOTERM_CC_DIRECT	GO:0005669~transcription factor TFIID complex	5	0.629723	0.0645415	FBGN0010280, FBGN0026441, FBGN0010356, FBGN0285954, FBGN0011290	608	28	11067	3.25041	1	0.930887	0.9284043801616002\
GOTERM_BP_DIRECT	GO:0006367~transcription initiation from RNA polymerase II promoter	6	0.755668	0.0951002	FBGN0010280, FBGN0026441, FBGN0051155, FBGN0010356, FBGN0285954, FBGN0011290	583	46	10968	2.45387	1	0.868184	0.8424233013477469\
KEGG_PATHWAY	dme03022:Basal transcription factors	3	0.377834	0.555677	FBGN0010280, FBGN0010356, FBGN0011290	151	40	3264	1.62119	1	1	1.0\
\
Annotation Cluster 16	Enrichment Score: 0.5780934946119769\
Category	Term	Count	%	PValue	Genes	List Total	Pop Hits	Pop Total	Fold Enrichment	Bonferroni	Benjamini	FDR\
GOTERM_MF_DIRECT	GO:0061630~ubiquitin protein ligase activity	12	1.51134	0.155081	FBGN0032208, FBGN0030600, FBGN0037241, FBGN0029911, FBGN0003410, FBGN0039920, FBGN0011230, FBGN0260794, FBGN0035689, FBGN0005616, FBGN0002932, FBGN0032877	524	145	9753	1.54035	1	1	0.9721669980119284\
GOTERM_BP_DIRECT	GO:0000209~protein polyubiquitination	8	1.00756	0.171182	FBGN0032208, FBGN0037241, FBGN0039767, FBGN0260794, FBGN0035689, FBGN0005616, FBGN0002932, FBGN0033527	583	86	10968	1.75005	1	1	0.9709412507896399\
GOTERM_MF_DIRECT	GO:0004842~ubiquitin-protein transferase activity	6	0.755668	0.694548	FBGN0003410, FBGN0039767, FBGN0011230, FBGN0260794, FBGN0035689, FBGN0002932	524	108	9753	1.03403	1	1	0.9721669980119284\
\
Annotation Cluster 17	Enrichment Score: 0.5537918328558796\
Category	Term	Count	%	PValue	Genes	List Total	Pop Hits	Pop Total	Fold Enrichment	Bonferroni	Benjamini	FDR\
GOTERM_BP_DIRECT	GO:0006869~lipid transport	5	0.629723	0.0463638	FBGN0086676, FBGN0261998, FBGN0031169, FBGN0030608, FBGN0031170	583	26	10968	3.61789	1	0.600707	0.5828833529290768\
GOTERM_MF_DIRECT	GO:0005319~lipid transporter activity	3	0.377834	0.190627	FBGN0261998, FBGN0031169, FBGN0031170	524	15	9753	3.72252	1	1	0.9721669980119284\
GOTERM_MF_DIRECT	GO:0042626~ATPase activity, coupled to transmembrane movement of substances	5	0.629723	0.378118	FBGN0261998, FBGN0031169, FBGN0039645, FBGN0039594, FBGN0031170	524	58	9753	1.60453	1	1	0.9721669980119284\
KEGG_PATHWAY	dme02010:ABC transporters	3	0.377834	0.527634	FBGN0261998, FBGN0031169, FBGN0031170	151	38	3264	1.70652	1	1	1.0\
GOTERM_CC_DIRECT	GO:0043231~intracellular membrane-bounded organelle	5	0.629723	0.965424	FBGN0029911, FBGN0261998, FBGN0031169, FBGN0038083, FBGN0031170	608	148	11067	0.614943	1	1	1.0\
\
Annotation Cluster 18	Enrichment Score: 0.46463871459303535\
Category	Term	Count	%	PValue	Genes	List Total	Pop Hits	Pop Total	Fold Enrichment	Bonferroni	Benjamini	FDR\
GOTERM_MF_DIRECT	GO:0003777~microtubule motor activity	4	0.503778	0.147712	FBGN0000352, FBGN0267002, FBGN0004387, FBGN0261797	524	25	9753	2.97802	1	1	0.9721669980119284\
GOTERM_MF_DIRECT	GO:0008017~microtubule binding	9	1.1335	0.222394	FBGN0032390, FBGN0000352, FBGN0263197, FBGN0015589, FBGN0015600, FBGN0038221, FBGN0267002, FBGN0004387, FBGN0259173	524	108	9753	1.55105	1	1	0.9721669980119284\
GOTERM_CC_DIRECT	GO:0005875~microtubule associated complex	3	0.377834	0.300797	FBGN0000352, FBGN0267002, FBGN0261797	608	20	11067	2.73035	1	1	1.0\
GOTERM_BP_DIRECT	GO:0007018~microtubule-based movement	6	0.755668	0.388376	FBGN0000352, FBGN0267002, FBGN0004387, FBGN0036567, FBGN0283476, FBGN0261797	583	77	10968	1.46595	1	1	0.9709412507896399\
GOTERM_CC_DIRECT	GO:0005871~kinesin complex	3	0.377834	0.440495	FBGN0000352, FBGN0267002, FBGN0004387	608	27	11067	2.02248	1	1	1.0\
GOTERM_MF_DIRECT	GO:0016853~isomerase activity	3	0.377834	0.567022	FBGN0267002, FBGN0283476, FBGN0261797	524	35	9753	1.59537	1	1	0.9721669980119284\
GOTERM_CC_DIRECT	GO:0005874~microtubule	8	1.00756	0.583345	FBGN0032390, FBGN0000352, FBGN0263197, FBGN0267002, FBGN0004387, FBGN0283476, FBGN0261797, FBGN0031854	608	131	11067	1.11159	1	1	1.0\
\
Annotation Cluster 19	Enrichment Score: 0.3415715781752709\
Category	Term	Count	%	PValue	Genes	List Total	Pop Hits	Pop Total	Fold Enrichment	Bonferroni	Benjamini	FDR\
GOTERM_BP_DIRECT	GO:0006697~ecdysone biosynthetic process	4	0.503778	0.0349167	FBGN0003486, FBGN0263490, FBGN0033697, FBGN0000449	583	14	10968	5.37515	1	0.502801	0.4878821506164015\
GOTERM_MF_DIRECT	GO:0016705~oxidoreductase activity, acting on paired donors, with incorporation or reduction of molecular oxygen	5	0.629723	0.734482	FBGN0003486, FBGN0033980, FBGN0033697, FBGN0000449, FBGN0039780	524	92	9753	1.01155	1	1	0.9721669980119284\
GOTERM_MF_DIRECT	GO:0020037~heme binding	6	0.755668	0.880982	FBGN0003486, FBGN0038436, FBGN0034012, FBGN0033980, FBGN0033697, FBGN0000449	524	141	9753	0.792025	1	1	0.9721669980119284\
GOTERM_MF_DIRECT	GO:0005506~iron ion binding	6	0.755668	0.91353	FBGN0003486, FBGN0035187, FBGN0033980, FBGN0033697, FBGN0000449, FBGN0039780	524	151	9753	0.739573	1	1	0.9721669980119284\
GOTERM_MF_DIRECT	GO:0004497~monooxygenase activity	3	0.377834	0.949373	FBGN0003486, FBGN0033980, FBGN0033697	524	86	9753	0.649277	1	1	0.9721669980119284\
\
Annotation Cluster 20	Enrichment Score: 0.2577741506342498\
Category	Term	Count	%	PValue	Genes	List Total	Pop Hits	Pop Total	Fold Enrichment	Bonferroni	Benjamini	FDR\
GOTERM_CC_DIRECT	GO:0031982~vesicle	7	0.881612	0.123163	FBGN0037364, FBGN0031424, FBGN0005631, FBGN0086676, FBGN0086913, FBGN0025382, FBGN0010105	608	62	11067	2.0551	1	1	1.0\
GOTERM_BP_DIRECT	GO:0032482~Rab protein signal transduction	3	0.377834	0.54527	FBGN0037364, FBGN0086913, FBGN0025382	583	34	10968	1.65997	1	1	0.9709412507896399\
GOTERM_BP_DIRECT	GO:0016192~vesicle-mediated transport	7	0.881612	0.799119	FBGN0037364, FBGN0267002, FBGN0243513, FBGN0086913, FBGN0010014, FBGN0025382, FBGN0260861	583	147	10968	0.895859	1	1	0.9709412507896399\
GOTERM_MF_DIRECT	GO:0005525~GTP binding	6	0.755668	0.968077	FBGN0037364, FBGN0038436, FBGN0086913, FBGN0039339, FBGN0025382, FBGN0283666	524	180	9753	0.62042	1	1	0.9721669980119284\
GOTERM_MF_DIRECT	GO:0003924~GTPase activity	4	0.503778	0.989733	FBGN0037364, FBGN0086913, FBGN0025382, FBGN0283666	524	152	9753	0.489805	1	1	0.9897327838358606\
\
Annotation Cluster 21	Enrichment Score: 0.19971341596377945\
Category	Term	Count	%	PValue	Genes	List Total	Pop Hits	Pop Total	Fold Enrichment	Bonferroni	Benjamini	FDR\
KEGG_PATHWAY	dme00240:Pyrimidine metabolism	3	0.377834	0.527634	FBGN0011704, FBGN0030573, FBGN0022338	151	38	3264	1.70652	1	1	1.0\
KEGG_PATHWAY	dme00230:Purine metabolism	5	0.629723	0.618242	FBGN0011704, FBGN0038436, FBGN0030573, FBGN0024150, FBGN0022338	151	92	3264	1.17478	1	1	1.0\
KEGG_PATHWAY	dme01232:Nucleotide metabolism	3	0.377834	0.771558	FBGN0011704, FBGN0030573, FBGN0022338	151	60	3264	1.08079	1	1	1.0\
\
Annotation Cluster 22	Enrichment Score: 0.11641116577487315\
Category	Term	Count	%	PValue	Genes	List Total	Pop Hits	Pop Total	Fold Enrichment	Bonferroni	Benjamini	FDR\
KEGG_PATHWAY	dme00983:Drug metabolism - other enzymes	5	0.629723	0.651991	FBGN0011704, FBGN0038029, FBGN0030573, FBGN0038083, FBGN0063492	151	96	3264	1.12583	1	1	1.0\
KEGG_PATHWAY	dme00982:Drug metabolism - cytochrome P450	3	0.377834	0.822211	FBGN0038029, FBGN0038083, FBGN0063492	151	67	3264	0.967876	1	1	1.0\
KEGG_PATHWAY	dme00980:Metabolism of xenobiotics by cytochrome P450	3	0.377834	0.834722	FBGN0038029, FBGN0038083, FBGN0063492	151	69	3264	0.939821	1	1	1.0\
\
Annotation Cluster 23	Enrichment Score: 0.03371185777932495\
Category	Term	Count	%	PValue	Genes	List Total	Pop Hits	Pop Total	Fold Enrichment	Bonferroni	Benjamini	FDR\
GOTERM_CC_DIRECT	GO:0071013~catalytic step 2 spliceosome	6	0.755668	0.827993	FBGN0001491, FBGN0034000, FBGN0028554, FBGN0285954, FBGN0032822, FBGN0033527	608	126	11067	0.866776	1	1	1.0\
KEGG_PATHWAY	dme03040:Spliceosome	4	0.503778	0.955172	FBGN0001491, FBGN0028554, FBGN0261792, FBGN0285954	151	136	3264	0.635762	1	1	1.0\
GOTERM_CC_DIRECT	GO:0071011~precatalytic spliceosome	5	0.629723	0.958017	FBGN0001491, FBGN0024542, FBGN0034000, FBGN0028554, FBGN0032822	608	143	11067	0.636444	1	1	1.0\
GOTERM_BP_DIRECT	GO:0000398~mRNA splicing, via spliceosome	8	1.00756	0.967544	FBGN0001491, FBGN0024542, FBGN0034000, FBGN0028554, FBGN0261792, FBGN0005649, FBGN0285954, FBGN0032822	583	233	10968	0.645941	1	1	0.9709412507896399\
}

[truncated: 3 more sheets: Table_S7C_S7D_DlpYmaze, Table_S8_snRNA_FTD_patients, Table_S9_Model_comparisons]
